# Supplementary material for: Host Stress Signals Stimulate Pneumococcal Transition from Colonization to Dissemination into the Lungs
Source: mBio. 2021 Oct 26;12(6):e02569-21. doi: 10.1128/mBio.02569-21 (PMC8546540; doi:10.1128/mBio.02569-21)
Supplement: DATA SET S1 [file mbio.02569-21-sd001.xlsx]

## Sheet: All
				DP	2.89	1.69	1.8	2247.07	1.39	0.8	3.47	3.81	2.39	0.76	1.06	3.4	0.61	0.14	0.63	468.6	1.05	1.06	12.35	4.96	1.39	0.46	0.02	2.55	0.04	3.68	0.83	2.59	0.25	0.94	11.55	0.21	0.32	25.74	50.23	35.29	164.72	56	17.05	17.06	11.24	52.22	13.46	15.52	23.19
				Precision (%)	2.045	1.947	2.368	6.256	2.47	2.619	4.975	2.798	6.126	4.099	6.588	8.974	6.231	17.392	6.585	49.688	14.083	26.452	2.398	17.643	12.13	11.289	45.052	5.719	2.796	4.821	7.837	2.184	4.799	5.811	17.027	8.651	5.825	2.861	4.84	9.478	13.467	13.296	8.321	17.943	13.737	10.081	247.329	18.123	8.767
				Compound ID	Alanine	Glycine	Valine	Norvaline	Leucine	Isoleucine	Threonine	Proline	Asparagine	Glutamine	Serine	Glutamic acid	Methionine	Cysteine	Phenylalanine	?Valine containing compound/peptide	Ornithine	Histidine	Lysine	?Glycyl-l-proline	Tyrosine	Tryptophan	Cystine	Aspartic acid	Pyruvic acid	Fumaric acid	Succinic acid	Lactic acid	Malic acid	α-ketoglutarate	phosphoenolpyruvate	cis aconitic acid	Citric acid	Octanoic acid	?Nonanoic acid	Dodecanoic acid	Dodecanoic acid	Tetradecanoic acid	?12-methyltetradecanoate	?Fatty acid	Hexadecanoic acid	?9-Hexadecenoic acid	?11-Hexadecenoic acid	?15-methylhexadecanoate	?n-Heptadecenoic acid
				Unit	Relative	Relative	Relative	Relative	Relative	Relative	Relative	Relative	Relative	Relative	Relative	Relative	Relative	Relative	Relative	Relative	Relative	Relative	Relative	Relative	Relative	Relative	Relative	Relative	Relative	Relative	Relative	Relative	Relative	Relative	Relative	Relative	Relative	Relative	Relative	Relative	Relative	Relative	Relative	Relative	Relative	Relative	Relative	Relative	Relative
34-20161103-035-NE1-extract.CDF	NE1-extract		0.344996		0.111468	0.024357	0.059143	3.55132	0.0464946	0.0196821	0.121459	0.0635305	0.0258109	0.00971537	0.00268922	0.230975	0.0105773	0.00144164	0.0358752	0.0221725	0.0168202	-0.00102121	0.3749	0.00432197	0.11228	0.0213662	0.0070018	0.123875	0.00025652	0.00076268	0.0724242	0.0523616	0.00108715	0.000187526	0.000125319	0.000683918	0.00602389	0.00527762	3.91687	0.0540304	0.0047529	0.13711	0.0070381	0.00920538	1.19749	0.0882159	0.013821	0.0140103	0.0190937
35-20161103-036-NE2-extract.CDF	NE2-extract		0.606004		0.242259	0.0780726	0.124057	5.0029	0.0981115	0.0398343	0.353339	0.152717	0.0655278	0.0277393	0.00614854	0.567215	0.0177767	0.00228401	0.0703936	0.0645948	0.0434838	0.00148014	0.788949	0.01127	0.187842	0.0439986	0.0101249	0.279176	0.000347103	0.00214899	0.137846	0.109955	0.0015684	0.000133474	-3.9374e-05	0.00114343	0.0133998	0.00823668	8.30442	0.0772619	0.0152431	0.211537	0.0115295	0.0149288	1.61412	0.130596	0.0214885	0.0237325	0.0289785
36-20161103-037-NE3-extract.CDF	NE3-extract		0.698305		0.294652	0.0974466	0.160634	5.2792	0.144948	0.0592902	0.384798	0.154967	0.074836	0.030202	0.00794838	0.521363	0.021589	0.00299615	0.098346	0.0751889	0.0512611	0.00263281	0.949361	0.0128441	0.23599	0.0668656	0.0122591	0.276438	0.000447973	0.00231608	0.150947	0.140329	0.00186372	-0.000134586	8.89567e-05	0.00136091	0.0117144	0.0106611	7.40444	0.0942914	0.0208571	0.263325	0.0152937	0.0206777	1.84614	0.167721	0.0291322	0.0324679	0.037635
38-20161103-039-C1-extract.CDF	C1-extract		0.72505		0.290832	0.100409	0.11501	5.17462	0.0877688	0.0323603	0.475448	0.181678	0.0754154	0.038255	0.00435601	0.596596	0.0198687	0.00281574	0.0634139	0.0695198	0.0481983	0.00172845	0.83241	0.0119669	0.25707	0.0428281	0.0119223	0.22802	0.000391844	0.0052839	0.124618	0.180501	0.00169962	-0.00014177	0.000863846	0.00124458	0.00941449	0.00925192	6.1523	0.0840113	0.0214938	0.304467	0.0163383	0.0213702	1.95466	0.188213	0.0349373	0.0312816	0.0448916
39-20161103-040-C2-extract.CDF	C2-extract		0.581134		0.303993	0.106389	0.122722	5.13934	0.103125	0.0381926	0.481205	0.196799	0.0703263	0.0342012	0.00503309	0.604645	0.0211887	0.00252725	0.0749385	0.0703838	0.0415615	0.00164558	0.784922	0.0113956	0.276214	0.0509876	0.010554	0.24538	0.000356169	0.00534145	0.117034	0.173766	0.00163328	-0.000103513	0.000545684	0.00127992	-0.0118291	0.00814867	5.72148	0.0510399	0.0193997	0.176397	0.0111655	0.0138391	1.62619	0.108511	0.0193947	0.020576	0.0284595
40-20161103-041-C3-extract.CDF	C3-extract		0.219445		0.0760075	0.0167279	0.0254842	3.14222	0.0182098	0.00752501	0.0878593	0.0521125	0.0151559	0.0109136	0.000955167	0.151938	0.00532726	0.00106244	0.0159811	0.0105083	0.00923585	0.000827546	0.199594	0.00225288	0.0825239	0.0124006	0.00547829	0.0611026	0.000268126	0.00126781	0.043276	0.0541585	0.00105062	0.000253173	0.000117412	0.000592449	-0.00298763	0.00373285	1.61668	0.0245485	0.00305058	0.0700398	0.00385396	0.00465607	0.755755	0.0425162	0.00654973	0.0063119	0.0124183
				DP	7.17	54.16	19.06	ND	17.28	22.97	4.18	9	7.78	2.4	2.43	3.62	4.14	5.69	2.56	0.96	2.71	1.25	13.79	1.02	7.25	5.02	0.94	7.2	7.28	9.94	1.42	6.74	2.6	2.68	1.05	4.55	1.34	3.69	4.21	1.14	0.83	1.05	0.96	0.94	1.04	0.87	0.91	1.01	1.06
				Precision (%)	2.045	1.947	2.368	6.256	2.47	2.619	4.975	2.798	6.126	4.099	6.588	8.974	6.231	17.392	6.585	49.688	14.083	26.452	2.398	17.643	12.13	11.289	45.052	5.719	2.796	4.821	7.837	2.184	4.799	5.811	17.027	8.651	5.825	2.861	4.84	9.478	13.467	13.296	8.321	17.943	13.737	10.081	247.329	18.123	8.767
				Compound ID	Alanine	Glycine	Valine	Norvaline	Leucine	Isoleucine	Threonine	Proline	Asparagine	Glutamine	Serine	Glutamic acid	Methionine	Cysteine	Phenylalanine	?Valine containing compound/peptide	Ornithine	Histidine	Lysine	?Glycyl-l-proline	Tyrosine	Tryptophan	Cystine	Aspartic acid	Pyruvic acid	Fumaric acid	Succinic acid	Lactic acid	Malic acid	α-ketoglutarate	phosphoenolpyruvate	cis aconitic acid	Citric acid	Octanoic acid	?Nonanoic acid	Dodecanoic acid	Dodecanoic acid	Tetradecanoic acid	?12-methyltetradecanoate	?Fatty acid	Hexadecanoic acid	?9-Hexadecenoic acid	?11-Hexadecenoic acid	?15-methylhexadecanoate	?n-Heptadecenoic acid
				Unit	Relative	Relative	Relative	Relative	Relative	Relative	Relative	Relative	Relative	Relative	Relative	Relative	Relative	Relative	Relative	Relative	Relative	Relative	Relative	Relative	Relative	Relative	Relative	Relative	Relative	Relative	Relative	Relative	Relative	Relative	Relative	Relative	Relative	Relative	Relative	Relative	Relative	Relative	Relative	Relative	Relative	Relative	Relative	Relative	Relative
25-20161103-026-NE1-media.CDF	NE1-media		0.0924608		0.179288	0.00694587	0.0792834	0.000244834	0.0558593	0.0111379	0.0326243	0.105534	0.00138979	0.0146727	0.00176789	0.0465821	0.00220654	0.00615321	0.0583155	9.60369e-05	0.024571	0.000221081	0.0188555	0.000359702	0.0158948	0.0320314	0.00791811	0.0384432	0.0761832	0.00273219	0.0331334	2.07099	0.00390684	0.00196679	0.000193578	0.00210313	0.0461974	0.00301006	1.0123	0.00572098	0.000262148	0.00975078	0.00200149	0.00222984	0.305819	0.00721722	0.000337403	0.00354815	0.00635027
26-20161103-027-NE2-media.CDF	NE2-media		0.107017		0.177807	0.00697087	0.0792198	0.000239668	0.0582834	0.0116501	0.035118	0.102997	0.00118843	0.01538	0.00193927	0.0447222	0.00231021	0.0065208	0.0619495	0.000109769	0.0243977	0.000312043	0.0191624	0.000256097	0.0159839	0.0309779	0.0103249	0.0380762	0.0708176	0.00280688	0.0391354	2.02077	0.00394697	0.00252746	0.000160623	0.00205258	0.0485548	0.0030863	0.975324	0.00696592	0.000275457	0.0122753	0.00253197	0.00310212	0.39946	0.00883014	0.000625608	0.00500269	0.00744828
27-20161103-028-NE3-media.CDF	NE3-media		0.0905023		0.173579	0.00641832	0.0771249	0.000222316	0.0553648	0.00983512	0.0298603	0.102582	0.00124761	0.0140008	0.0017454	0.042034	0.00204921	0.00638714	0.0552047	0.000184525	0.0214921	0.000158833	0.0163723	0.000440218	0.0146612	0.0294052	0.00914244	0.0364828	0.0728933	0.002724	0.0399821	2.11377	0.00341825	0.00198707	0.000200896	0.00207802	0.0445328	0.00302681	1.01238	0.00506145	-0.000130658	0.00810441	0.00162982	0.00180126	0.268635	0.0059697	0.000110892	0.00310723	0.00583604
29-20161103-030-C1-media.CDF	C1-media		0.0950886		0.198928	0.0148987	0.0876245	0.000233541	0.0623033	0.0150423	0.0373577	0.111275	0.00122208	0.0166254	0.0022544	0.0488695	0.0018808	0.00761551	0.0657544	0.000114568	0.0263591	0.000225489	0.0252605	0.000316152	0.0184827	0.0336914	0.00729901	0.0376668	0.0944019	0.00220966	0.0387189	2.07887	0.00353097	0.00272	0.000184762	0.0021763	0.0456091	0.00272855	0.988502	0.00418693	-9.4661e-05	0.00786875	0.00187539	0.00191886	0.258918	0.00650262	0.000224108	0.00316158	0.00590289
30-20161103-031-C2-media.CDF	C2-media		0.13158		0.210918	0.0152905	0.0946884	0.000260941	0.0692194	0.0160659	0.044489	0.12199	0.00125941	0.0179308	0.00240837	0.0538944	0.00234251	0.0091421	0.0766124	7.79852e-05	0.0283219	0.000346085	0.0264849	0.000275736	0.0213989	0.0368057	0.0101975	0.0431912	0.101688	0.00231591	0.0367413	2.20662	0.00375249	0.00278163	0.000198486	0.00242868	0.0527285	0.00309922	1.11975	0.00718387	0.000341292	0.0129679	0.0027802	0.00323556	0.432916	0.00910552	0.000651369	0.00556411	0.00809407
31-20161103-032-C3-media.CDF	C3-media		0.126239		0.194291	0.0135139	0.0856255	0.00024606	0.064706	0.0141517	0.0402855	0.113129	0.00125253	0.0159135	0.00218688	0.0507443	0.00219975	0.00806928	0.0710948	6.03685e-05	0.025158	0.000332765	0.0238927	0.000259015	0.0189174	0.0340114	0.00881209	0.0389504	0.0897349	0.0022007	0.0384008	2.05033	0.00343378	0.00210124	0.000168105	0.00224412	0.0475098	0.00301009	1.05298	0.00650686	0.000234426	0.012019	0.00260725	0.00305478	0.381499	0.0086191	0.000624947	0.00494715	0.00727826
32-20161103-033-Control-media.CDF	Control-media		0.116183		0.232881	0.0538593	0.143837	0.000238788	0.131034	0.0697866	0.0104622	0.0760191	0.00331072	0.0129925	0.00230086	0.0284307	0.00352661	0.00775356	0.0526134	3.32349e-05	0.03619	0.000458629	0.0766247	0.000148239	0.0304072	0.0491783	0.00824744	0.0197977	0.126473	0.00137853	0.0250583	1.27491	0.00175244	0.00442551	0.000146286	0.0020557	0.046291	0.00277945	0.825613	0.00518459	0.000239239	0.012706	0.00246032	0.00305095	0.397524	0.00842196	0.000684054	0.00479166	0.0073484
				t-test	0.00950013	0.000164048	0.0192099	0.342393	0.0159387	0.00551233	0.033362	0.02663	0.641399	0.0398495	0.00655035	0.027079	0.775552	0.0144753	0.0265126	0.223102	0.0829585	0.293687	0.00361748	0.288597	0.015203	0.0320637	0.757973	0.270159	0.00449522	0.000352609	0.822516	0.474311	0.395229	0.259036	0.938448	0.0557711	0.41842	0.451329	0.248731	0.969669	0.901261	0.670293	0.390915	0.55833	0.635195	0.556827	0.522684	0.505965	0.530209
[truncated: 48 more columns]

## Sheet: Unknowns
				DP	1.14	161.12	15.25	18.08	0.84	0.34	77.17	0.19	0.13	1698.9	0.93	80.86	12.86	0.52	112.05	2.6	14.02	44.75	35.02	0.11	15.12	0.44
				Precision (%)	4.502	9.875	2.768	4.291	4.958	3.227	19.938	12.937	10.421	15.202	3.898	132.721	20.97	8.095	27.318	10.922	41.879	15.104	36.497	3.921	16.497	6.458
				LOD	0.000709672	0.000218637	0.0002015	0.000127161	0.000203006	0.000473147	0.000448314	0.000503608	3.79313e-05	8.6319e-05	0.000210961	0.000164561	0.00202966	0.119335	0.00342606	0.000410876	0.803836	0.000335992	0.000585683	0.000361756	0.162422	0.00717763
				Compound ID	X4	X18	X40	X52	X58	X77	X78	X83	X89	X93	X108	X110	X141	X144	X153	X192	X198	X241	X247	X263	X264	X271
				Unit	Relative	Relative	Relative	Relative	Relative	Relative	Relative	Relative	Relative	Relative	Relative	Relative	Relative	Relative	Relative	Relative	mM	Relative	Relative	Relative	mM	mM
34-20161103-035-NE1-extract.CDF	NE1-extract				0.00137958	0.00333068	0.0039233	0.00131767	<LOD	0.000532647	0.00286662	0.00244102	<LOD	0.188336	0.000367078	0.0111042	0.0159564	<LOD	0.072307	0.000443129	61.5881	0.0108174	0.00587747	<LOD	1147.93	0.339326
35-20161103-036-NE2-extract.CDF	NE2-extract				0.0106554	0.00999403	0.00901516	0.015809	0.000341469	0.00162002	0.0186383	0.00468295	0.000108676	0.231523	0.000651406	0.0799403	0.0222112	<LOD	0.270711	0.00121961	187.149	0.0323711	0.0237219	0.000718159	3128.84	0.469989
36-20161103-037-NE3-extract.CDF	NE3-extract				0.0138986	0.0136719	0.0100271	0.00897388	0.00042549	0.00189049	0.0166975	0.00697269	<LOD	0.192676	0.000742616	0.102993	0.0344933	<LOD	0.321943	0.00155328	247.164	0.034161	0.036752	0.000931114	5958.47	0.675377
38-20161103-039-C1-extract.CDF	C1-extract				0.0175046	0.0100272	0.0111532	0.00599266	0.000475296	0.00321937	0.0168118	0.00729159	9.1713e-05	0.190875	0.000888846	0.0953564	0.023854	<LOD	0.285085	0.0017945	232.712	0.0249334	0.0516285	0.0012502	4759.71	1.3458
39-20161103-040-C2-extract.CDF	C2-extract				0.0150703	0.0106031	0.0109911	0.00779566	0.000418741	0.0027694	0.0149677	0.00381146	8.41421e-05	0.200164	0.000762692	0.097274	0.0164674	<LOD	0.296247	0.00165325	158.414	0.0239198	0.0432748	0.000967009	1513.46	1.15443
40-20161103-041-C3-extract.CDF	C3-extract				<LOD	0.00106715	0.00233584	0.000519361	<LOD	<LOD	0.0012127	0.00228643	8.43738e-05	0.0821022	<LOD	0.00403729	0.00884338	<LOD	0.027365	<LOD	21.0949	0.0051432	0.00458241	<LOD	204.606	0.253814
				DP	7.6	1.5	9.92	10.9	1.42	23.9	1.11	1.59	6.43	1.43	18.63	6.14	0.95	5.27	0.86	0.62	0.86	4.12	1.37	8.62	0.84	6.33
				Precision (%)	4.502	9.875	2.768	4.291	4.958	3.227	19.938	12.937	10.421	15.202	3.898	132.721	20.97	8.095	27.318	10.922	41.879	15.104	36.497	3.921	16.497	6.458
				LOD	0.000709672	0.000218637	0.0002015	0.000127161	0.000203006	0.000473147	0.000448314	0.000503608	3.79313e-05	8.6319e-05	0.000210961	0.000164561	0.00202966	0.119335	0.00342606	0.000410876	0.803836	0.000335992	0.000585683	0.000361756	0.162422	0.00717763
				Compound ID	X4	X18	X40	X52	X58	X77	X78	X83	X89	X93	X108	X110	X141	X144	X153	X192	X198	X241	X247	X263	X264	X271
				Unit	Relative	Relative	Relative	Relative	Relative	Relative	Relative	Relative	Relative	Relative	Relative	Relative	Relative	Relative	Relative	Relative	mM	Relative	Relative	Relative	mM	mM
25-20161103-026-NE1-media.CDF	NE1-media				0.102253	0.000218924	0.00703009	0.0110099	0.000816164	0.289666	<LOD	0.00746588	0.0233011	<LOD	0.00237452	0.000453543	<LOD	0.954864	<LOD	<LOD	2.41459	0.00106005	<LOD	0.321594	53.0794	74.09
26-20161103-027-NE2-media.CDF	NE2-media				0.0934027	0.000265355	0.00694979	0.0105952	0.000889246	0.29809	<LOD	0.0101715	0.0238149	<LOD	0.002415	0.000458675	0.00531184	1.09072	<LOD	<LOD	5.2104	0.00103987	<LOD	0.296731	120.53	68.6664
27-20161103-028-NE3-media.CDF	NE3-media				0.0965662	<LOD	0.00714064	0.0102844	0.000793052	0.295436	<LOD	0.0100758	0.0206836	<LOD	0.00245909	0.000503041	<LOD	0.954414	<LOD	<LOD	1.91874	0.000937018	<LOD	0.298277	31.1939	64.2167
29-20161103-030-C1-media.CDF	C1-media				0.0899186	0.000273436	0.00640462	0.0099002	0.000971499	0.302823	<LOD	0.0085569	0.0291336	<LOD	0.00280165	0.000571079	0.00465845	1.05172	<LOD	<LOD	1.8155	0.00088356	<LOD	0.362547	27.935	88.5755
30-20161103-031-C2-media.CDF	C2-media				0.0984906	0.000325576	0.00707986	0.0118588	0.000920271	0.344122	<LOD	0.00934915	0.0339379	<LOD	0.00296939	0.000708367	0.00604411	1.31867	<LOD	<LOD	5.15921	0.00103687	<LOD	0.395894	105.456	87.5619
31-20161103-032-C3-media.CDF	C3-media				0.0897185	0.000283676	0.00637212	0.0104012	0.000811138	0.316535	<LOD	0.00870364	0.0288838	<LOD	0.00273032	0.000544646	0.00585857	1.18592	<LOD	<LOD	4.29966	0.00098254	<LOD	0.350563	78.3189	86.6622
32-20161103-033-Control-media.CDF	Control-media				0.00580927	<LOD	0.00434237	0.000425621	0.000791131	0.0395223	<LOD	0.00306159	0.000607993	<LOD	0.000743049	<LOD	0.00545259	0.0522685	<LOD	<LOD	4.51218	<LOD	<LOD	0.0341106	101.671	13.6464

## Sheet: Annotated
				DP	468.6	4.96	50.23	17.05	17.06	52.22	13.46	15.52	23.19	19.07	54.09	26.7	13.68	20.54	19.88	18.09	13.22	376.53	2.38	1.43	27.86	12.99	4.43	12.74	7.45	1564.26	32.53	220.13	43.4	302.3	95.45
				Precision (%)	49.688	17.643	4.84	8.321	17.943	10.081	247.329	18.123	8.767	16.306	1519.95	13.917	14.348	16.305	18.776	14.481	16.802	176.003	48.895	21.825	20.078	5.371	10.884	31.118	11.708	24.189	19.019	16.611	48.748	15.204	301.382
				LOD	0.000390599	0.000988366	0.5137	0.000348574	0.000263389	0.00165925	0.00118524	0.000419178	0.00310424	0.000422157	0.00120712	0.005541	0.00929481	0.000628211	0.00053977	0.26225	0.00207719	0.000274134	0.00216742	0.00467791	0.0751661	0.00134654	0.000659799	0.4121	0.000621838	7.47774e-05	0.000128181	0.000372021	0.000833572	0.00140156	0.00067121
				Compound ID	?Valine containing compound/peptide	?Glycyl-l-proline	?Nonanoic acid	?12-methyltetradecanoate	?Fatty acid	?9-Hexadecenoic acid	?11-Hexadecenoic acid	?15-methylhexadecanoate	?n-Heptadecenoic acid	?3,7,11,15-tetramethylhexadecanoate	?fatty acid	?Fatty acid	?Fatty acid	?9,12-Octadecadienoic acid	?9,12,15-Octadecatrienoic acid	?Fatty acid	?Fatty acid	?Fatty acid	?sterol	?Sterol	?Cholesterol	?Benzoic acid	?Benzeneacetic acid	?Benzaldehyde	?N-Acetyl-DL-valine	?N-Acetyl-DL-valine	?3,4-dimethylbenzoate	?9-Oxononanoic acid	?Oleanitrile	?9-Octadecenamide	?α-Angelica lactone
				Unit	Relative	Relative	Relative	Relative	Relative	Relative	Relative	Relative	Relative	Relative	Relative	Relative	Relative	Relative	Relative	Relative	Relative	Relative	Relative	Relative	Relative	Relative	Relative	Relative	Relative	Relative	Relative	Relative	Relative	Relative	Relative
34-20161103-035-NE1-extract.CDF	NE1-extract				0.0221725	0.00432197	3.91687	0.0070381	0.00920538	0.0882159	0.013821	0.0140103	0.0190937	0.088424	0.0056269	0.185297	0.543722	0.460308	0.0356761	4.34052	0.0232785	0.137538	0.0116336	0.0250918	8.70877	0.00363551	0.0107578	4.27435	<LOD	0.00609157	0.00163861	0.0211717	0.0125958	1.03016	0.160425
35-20161103-036-NE2-extract.CDF	NE2-extract				0.0645948	0.01127	8.30442	0.0115295	0.0149288	0.130596	0.0214885	0.0237325	0.0289785	0.145259	0.0500682	0.328769	0.773536	0.75781	0.05515	6.71035	0.0405338	0.226642	0.0238661	0.0322778	14.2183	0.00888712	0.0245047	9.44423	0.00139672	0.0955813	0.00623481	0.0511157	0.0218351	1.68335	0.289966
36-20161103-037-NE3-extract.CDF	NE3-extract				0.0751889	0.0128441	7.40444	0.0152937	0.0206777	0.167721	0.0291322	0.0324679	0.037635	0.188556	0.0683668	0.466616	0.928785	0.920914	0.0753246	9.09206	0.0570899	0.271535	0.0363703	0.0391852	18.394	0.0105538	0.024818	9.78771	0.00171574	0.102229	0.00610782	0.05939	0.0268933	2.0631	0.322746
38-20161103-039-C1-extract.CDF	C1-extract				0.0695198	0.0119669	6.1523	0.0163383	0.0213702	0.188213	0.0349373	0.0312816	0.0448916	0.158787	0.077147	0.462687	1.1132	0.949565	0.0807602	8.06701	0.0495524	0.320431	0.0311655	0.0353355	18.3064	0.0104775	0.0190591	14.3481	0.00391479	0.094611	0.0105111	0.0592283	0.0324391	2.41424	0.253077
39-20161103-040-C2-extract.CDF	C2-extract				0.0703838	0.0113956	5.72148	0.0111655	0.0138391	0.108511	0.0193947	0.020576	0.0284595	0.110104	0.0395531	0.267444	0.770025	0.653084	0.0474295	5.18908	0.0337032	0.333872	0.0348478	0.0298672	11.9724	0.0107471	0.0220756	12.4974	0.00295882	0.0822815	0.00408091	0.0503103	0.033972	2.54301	0.235102
40-20161103-041-C3-extract.CDF	C3-extract				0.0105083	0.00225288	1.61668	0.00385396	0.00465607	0.0425162	0.00654973	0.0063119	0.0124183	0.0335771	<LOD	0.0703084	0.346121	0.238852	0.018398	1.93297	0.0116542	0.0933652	0.0148966	0.0165066	4.11674	0.0028806	0.00655944	5.11682	<LOD	0.0013246	0.00221883	0.00678184	0.00855212	0.802527	0.0906102
				DP	0.96	1.02	4.21	0.96	0.94	0.87	0.91	1.01	1.06	0.89	0.75	0.91	0.97	0.89	0.88	3.88	0.8	0.99	0.81	0.8	1.36	1.77	5.49	ND	0.94	0.74	1.12	5.24	0.95	1.49	3.84
				Precision (%)	49.688	17.643	4.84	8.321	17.943	10.081	247.329	18.123	8.767	16.306	1519.95	13.917	14.348	16.305	18.776	14.481	16.802	176.003	48.895	21.825	20.078	5.371	10.884	31.118	31.118	11.708	24.189	19.019	16.611	48.748	15.204
				LOD	0.000390599	0.000988366	0.5137	0.000348574	0.000263389	0.00165925	0.00118524	0.000419178	0.00310424	0.000422157	0.00120712	0.005541	0.00929481	0.000628211	0.00053977	0.26225	0.00207719	0.000274134	0.00216742	0.00467791	0.0751661	0.00134654	0.000659799	0.4121	0.4121	0.000621838	7.47774e-05	0.000128181	0.000372021	0.000833572	0.00140156
				Compound ID	?Valine containing compound/peptide	?Glycyl-l-proline	?Nonanoic acid	?12-methyltetradecanoate	?Fatty acid	?9-Hexadecenoic acid	?11-Hexadecenoic acid	?15-methylhexadecanoate	?n-Heptadecenoic acid	?3,7,11,15-tetramethylhexadecanoate	?fatty acid	?Fatty acid	?Fatty acid	?9,12-Octadecadienoic acid	?9,12,15-Octadecatrienoic acid	?Fatty acid	?Fatty acid	?Fatty acid	?sterol	?Sterol	?Cholesterol	?Benzoic acid	?Benzeneacetic acid	?Benzaldehyde	?N-Acetyl-DL-valine	?N-Acetyl-DL-valine	?3,4-dimethylbenzoate	?9-Oxononanoic acid	?Oleanitrile	?9-Octadecenamide	?α-Angelica lactone
				Unit	Relative	Relative	Relative	Relative	Relative	Relative	Relative	Relative	Relative	Relative	Relative	Relative	Relative	Relative	Relative	Relative	Relative	Relative	Relative	Relative	Relative	Relative	Relative	Relative	Relative	Relative	Relative	Relative	Relative	Relative	Relative
25-20161103-026-NE1-media.CDF	NE1-media				<LOD	<LOD	1.0123	0.00200149	0.00222984	0.00721722	<LOD	0.00354815	0.00635027	0.0182766	<LOD	0.0401436	0.145872	0.0987322	0.00701916	0.821155	0.00587854	<LOD	0.00800368	0.0333193	0.876116	0.00222922	0.00442561	<LOD	<LOD	<LOD	0.000371379	0.00100487	<LOD	0.00233123	<LOD
26-20161103-027-NE2-media.CDF	NE2-media				<LOD	<LOD	0.975324	0.00253197	0.00310212	0.00883014	<LOD	0.00500269	0.00744828	0.0263821	<LOD	0.0572779	0.191846	0.137658	0.0106079	1.39898	0.00788868	0.000422483	0.0138494	0.0596758	1.25265	0.00202135	0.00421879	<LOD	<LOD	<LOD	<LOD	0.00111827	<LOD	0.00272543	<LOD
27-20161103-028-NE3-media.CDF	NE3-media				<LOD	<LOD	1.01238	0.00162982	0.00180126	0.0059697	<LOD	0.00310723	0.00583604	0.0160326	<LOD	0.0366254	0.122882	0.0787456	0.00539355	0.774478	0.00495289	<LOD	0.0122385	0.0558296	0.871131	0.00206736	0.00435166	<LOD	<LOD	<LOD	0.000594681	0.00105734	<LOD	0.00171683	<LOD
29-20161103-030-C1-media.CDF	C1-media				<LOD	<LOD	0.988502	0.00187539	0.00191886	0.00650262	<LOD	0.00316158	0.00590289	0.0158266	<LOD	0.0327971	0.122291	0.0785281	0.00529263	1.02153	0.00465718	<LOD	0.00681277	0.0284861	0.852624	0.00219525	0.00373472	<LOD	<LOD	<LOD	0.00109855	0.00130394	<LOD	0.00226748	<LOD
30-20161103-031-C2-media.CDF	C2-media				<LOD	<LOD	1.11975	0.0027802	0.00323556	0.00910552	<LOD	0.00556411	0.00809407	0.0273883	<LOD	0.0586586	0.204735	0.139322	0.0101738	2.43148	0.00713818	0.000660399	0.0117353	0.0503909	1.50323	0.00228303	0.00403504	<LOD	<LOD	<LOD	0.000815396	0.00184491	<LOD	0.00341656	<LOD
31-20161103-032-C3-media.CDF	C3-media				<LOD	<LOD	1.05298	0.00260725	0.00305478	0.0086191	<LOD	0.00494715	0.00727826	0.0240295	<LOD	0.0497754	0.181826	0.121905	0.00896272	2.77921	0.00627836	0.000543687	0.0105924	0.0430621	1.38023	0.00211809	0.00385524	<LOD	<LOD	<LOD	0.00095751	0.00156397	<LOD	0.00310762	<LOD
32-20161103-033-Control-media.CDF	Control-media				<LOD	<LOD	0.825613	0.00246032	0.00305095	0.00842196	<LOD	0.00479166	0.0073484	0.0231611	<LOD	0.0479827	0.184327	0.130225	0.010435	4.44297	0.00720812	<LOD	0.0108725	0.0461475	1.47026	0.00169896	0.00281306	<LOD	<LOD	<LOD	0.000958863	0.00107899	<LOD	<LOD	<LOD

## Sheet: Identified
Extract				DP	2.89	1.69	1.8	2247.07	1.39	0.8	3.47	3.81	2.39	0.76	1.06	3.4	0.61	0.14	0.63	1.05	1.06	12.35	1.39	0.46	0.02	2.55	0.04	3.68	0.83	2.59	0.25	0.94	11.55	0.21	0.32	25.74	35.29	164.72	56	11.24	17.93	8.79	0.29	0.97
				Precision (%)	2.045	1.947	2.368	6.256	2.47	2.619	4.975	2.798	6.126	4.099	6.588	8.974	6.231	17.392	6.585	14.083	26.452	2.398	12.13	11.289	45.052	5.719	2.796	4.821	7.837	2.184	4.799	5.811	17.027	8.651	5.825	2.861	9.478	13.467	13.296	13.737	15.821	14.049	3.125	20.202
				LOD	0.004417	0.00171438	0.000501879	0.007	0.000174093	0.000229593	9.84042e-05	7.27383e-05	0.00353784	0.00314473	0.00566544	0.00140777	0.000443409	0.000168067	0.000390014	0.000859771	0.0769054	0.000669579	0.000700458	0.00024359	0.00365447	0.000460515	0.00203564	0.00128661	0.00274076	0.00104614	0.0101701	0.00654367	0.00684615	0.00245874	0.000721744	0.00247546	0.00626066	0.00042495	0.00517355	0.0357343	0.000374993	0.043254	0.00162049	0.00828579
				Compound ID	Alanine	Glycine	Valine	Norvaline	Leucine	Isoleucine	Threonine	Proline	Asparagine	Glutamine	Serine	Glutamic acid	Methionine	Cysteine	Phenylalanine	Ornithine	Histidine	Lysine	Tyrosine	Tryptophan	Cystine	Aspartic acid	Pyruvic acid	Fumaric acid	Succinic acid	Lactic acid	Malic acid	α-ketoglutarate	phosphoenolpyruvate	cis aconitic acid	Citric acid	Octanoic acid	Dodecanoic acid	Dodecanoic acid	Tetradecanoic acid	Hexadecanoic acid	Heptadecanoic acid	Stearic acid	4-Methyl-2-oxovaleric acid (ketoleucine)	4-amino-benzoic acid
				Unit	mM	mM	mM	Relative	mM	mM	mM	mM	mM	mM	mM	mM	mM	Relative	mM	mM	mM	mM	mM	mM	Relative	mM	mM	mM	mM	Relative	mM	mM	mM	mM	mM	Relative	Relative	Relative	Relative	Relative	Relative	Relative	Relative	mM
34-20161103-035-NE1-extract.CDF	NE1-extract				0.072585	0.0486273	0.0300164	3.55132	0.022754	0.0108402	0.091757	0.0176499	0.0465932	0.0420919	0.0529598	0.349316	0.00864426	0.00144164	0.0179011	0.0172116	<LOD	0.296994	0.0569224	0.00326858	0.0070018	0.0688745	0.00218781	0.00247168	0.11657	0.0523616	0.01069	<LOD	<LOD	<LOD	0.0082434	0.00527762	0.0540304	0.0047529	0.13711	1.19749	0.0559307	0.970692	<LOD	0.0104807
35-20161103-036-NE2-extract.CDF	NE2-extract				0.164761	0.122187	0.0661653	5.0029	0.050028	0.023098	0.269222	0.0520931	0.107166	0.0921636	0.109284	0.774319	0.0147101	0.00228401	0.0357702	0.0408111	<LOD	0.598604	0.0914835	0.00783904	0.0101249	0.154341	0.00294786	0.00643048	0.206838	0.109955	0.0140977	<LOD	<LOD	<LOD	0.0173667	0.00823668	0.0772619	0.0152431	0.211537	1.61412	0.0913824	1.39619	<LOD	0.0149902
36-20161103-037-NE3-extract.CDF	NE3-extract				0.202603	0.145604	0.08717	5.2792	0.0755138	0.0353923	0.293391	0.0530416	0.120678	0.0982095	0.136848	0.718597	0.0179483	0.00299615	0.0504273	0.0473954	0.0981936	0.712623	0.112905	0.0130131	0.0122591	0.152838	0.00379097	0.00689061	0.224266	0.140329	0.0160589	<LOD	<LOD	<LOD	0.0153218	0.0106611	0.0942914	0.0208571	0.263325	1.84614	0.122521	1.60727	<LOD	0.0155937
38-20161103-039-C1-extract.CDF	C1-extract				0.19983	0.149094	0.06103	5.17462	0.0444808	0.0184817	0.363122	0.0645416	0.121512	0.117175	0.0808046	0.809753	0.0164852	0.00281574	0.0321328	0.0448141	<LOD	0.629618	0.122172	0.00758723	0.0119223	0.126238	0.00332219	0.0147529	0.189056	0.180501	0.0149794	<LOD	0.0213109	<LOD	0.012498	0.00925192	0.0840113	0.0214938	0.304467	1.95466	0.127084	1.53202	<LOD	0.0102155
39-20161103-040-C2-extract.CDF	C2-extract				0.209392	0.156076	0.0654061	5.13934	0.0527286	0.0220781	0.367554	0.0712339	0.114155	0.107769	0.0917069	0.819424	0.0176076	0.00252725	0.0381441	0.0391678	<LOD	0.595725	0.130537	0.00937127	0.010554	0.135779	0.00302377	0.0149012	0.17877	0.173766	0.0145358	<LOD	0.0154865	<LOD	<LOD	0.00814867	0.0510399	0.0193997	0.176397	1.62619	0.0827167	1.2574	<LOD	0.013056
40-20161103-041-C3-extract.CDF	C3-extract				0.0484439	0.0361245	0.0122245	3.14222	0.00846388	0.00386358	0.0662019	0.0138219	0.0289475	0.0459121	0.0213867	0.241021	0.00428262	0.00106244	0.00780206	0.00998062	<LOD	0.164005	0.0428541	0.00169129	0.00547829	0.0341414	0.00228538	0.00395103	0.073676	0.0541585	0.0104176	<LOD	<LOD	<LOD	<LOD	0.00373285	0.0245485	0.00305058	0.0700398	0.755755	0.0270492	0.533097	<LOD	0.0092374
				t-test	0.931839	0.872878	0.566178	0.890727	0.52478	0.409156	0.70845	0.69951	0.934511	0.677336	0.347454	0.970018	0.85659	0.888271	0.547299	0.800739	#DIV/0!	0.726645	0.741948	0.643394	0.857091	0.569106	0.868124	0.20139	0.515976	0.507255	0.893583	#DIV/0!	#DIV/0!	#DIV/0!	#DIV/0!	0.681431	0.34961	0.897386	0.804646	0.804549	0.76752	0.57045	#DIV/0!	0.222877
Media				DP	DP	7.17	54.16	ND	17.28	22.97	4.18	9	7.78	2.4	2.43	3.62	4.14	5.69	2.56	2.71	1.25	13.79	7.25	5.02	0.94	7.2	7.28	9.94	1.42	6.74	2.6	2.68	1.05	4.55	1.34	3.69	1.14	0.83	1.05	1.04	1.01	1.03	4.83	65535
				Precision (%)	2.045	1.947	2.368	6.256	2.47	2.619	4.975	2.798	6.126	4.099	6.588	8.974	6.231	17.392	6.585	14.083	26.452	2.398	12.13	11.289	45.052	5.719	2.796	4.821	7.837	2.184	4.799	5.811	17.027	8.651	5.825	2.861	9.478	13.467	13.296	13.737	15.821	14.049	3.125	20.202
				LOD	0.004417	0.00171438	0.000501879	0.007	0.000174093	0.000229593	0.0139634	7.27383e-05	0.00353784	0.00314473	0.00566544	0.00140777	0.000443409	0.000168067	0.000390014	0.000859771	0.0128554	0.05	0.000700458	0.00024359	0.00365447	0.000460515	0.00203564	0.00128661	0.00274076	0.00175971	0.0101701	0.00654367	0.00684615	0.00245874	0.000721744	0.00247546	0.00626066	0.00042495	0.00517355	0.0357343	0.000374993	0.043254	0.00162049	0.00828579
				Compound ID	Alanine	Glycine	Valine	Norvaline	Leucine	Isoleucine	Threonine	Proline	Asparagine	Glutamine	Serine	Glutamic acid	Methionine	Cysteine	Phenylalanine	Ornithine	Histidine	Lysine	Tyrosine	Tryptophan	Cystine	Aspartic acid	Pyruvic acid	Fumaric acid	Succinic acid	Lactic acid	Malic acid	α-ketoglutarate	phosphoenolpyruvate	cis aconitic acid	Citric acid	Octanoic acid	Dodecanoic acid	Dodecanoic acid	Tetradecanoic acid	Hexadecanoic acid	Heptadecanoic acid	Stearic acid	4-Methyl-2-oxovaleric acid (ketoleucine)	4-amino-benzoic acid	4-amino-benzoic acid
				Unit	mM	mM	mM	Relative	mM	mM	mM	mM	mM	mM	mM	mM	mM	Relative	mM	mM	mM	mM	mM	mM	Relative	mM	mM	mM	mM	Relative	mM	mM	mM	mM	mM	Relative	Relative	Relative	Relative	Relative	Relative	Relative	Relative	mM
25-20161103-026-NE1-media.CDF	NE1-media	NE			0.119896	0.0180246	0.041036	<LOD	0.0276143	0.00588464	0.054524	0.0330162	0.00341955	0.0572728	0.0366746	0.0845554	0.00173672	0.00615321	0.0294826	0.0242903	0.0185823	0.0145873	0.00938565	0.00533718	0.00791811	0.0215501	0.599969	0.00802584	0.0580746	2.07099	0.0280806	0.0399125	0.00753605	0.0035264	0.0550408	0.00301006	<LOD	<LOD	0.00975078	0.305819	0.0140409	0.315843	0.00375492	<LOD
26-20161103-027-NE2-media.CDF	NE2-media	NE			0.118851	0.0180759	0.0410009	<LOD	0.0288801	0.00617547	0.0587003	0.0320397	0.00297302	0.0593229	0.039771	0.0815574	0.00182033	0.0065208	0.031371	0.0241346	0.0234247	0.0148099	0.00943414	0.00512534	0.0103249	0.0213458	0.558284	0.00822813	0.0673611	2.02077	0.0282981	0.0515612	<LOD	0.00344399	0.0576541	0.0030863	0.00696592	<LOD	0.0122753	0.39946	0.0193153	0.414051	0.00413565	<LOD
27-20161103-028-NE3-media.CDF	NE3-media	NE			0.115868	0.0169329	0.0398451	<LOD	0.0273565	0.00514933	0.0498958	0.0318802	0.00310504	0.0553021	0.0362655	0.0771987	0.00161003	0.00638714	0.0278686	0.021507	0.0148797	0.0127776	0.00871191	0.00481194	0.00914244	0.0204586	0.574414	0.00800361	0.0686582	2.11377	0.0253863	0.0403328	0.00773291	0.00348547	0.0531902	0.00302681	<LOD	<LOD	0.00810441	0.268635	0.0123417	0.285823	0.00371332	<LOD
29-20161103-030-C1-media.CDF	C1-media	C			0.133807	0.0329625	0.0456582	<LOD	0.0309854	0.00812376	0.0624517	0.0352466	0.00304817	0.0628759	0.0453784	0.088224	0.00147467	0.00761551	0.0333514	0.025892	0.0188305	0.0191913	0.0107861	0.00567395	0.00729901	0.0211179	0.741219	0.00659787	0.0667219	2.07887	0.0260159	0.0555748	0.00729581	0.00364559	0.0543873	0.00272855	<LOD	<LOD	0.00786875	0.258918	0.0116144	0.258576	0.00391807	<LOD
30-20161103-031-C2-media.CDF	C2-media	C			0.142337	0.0336464	0.049596	<LOD	0.0346249	0.00871834	0.0743992	0.0394808	0.00313128	0.066528	0.0480822	0.0962159	0.00184639	0.0091421	0.0390194	0.0276387	0.0251126	0.0200626	0.0123461	0.00631513	0.0101975	0.024192	0.797596	0.00689016	0.0636769	2.20662	0.0272389	0.0568606	0.00766834	0.00405588	0.0622598	0.00309922	0.00718387	<LOD	0.0129679	0.432916	0.0207543	0.443351	0.00396596	<LOD
31-20161103-032-C3-media.CDF	C3-media	C			0.130515	0.0305146	0.0445477	<LOD	0.0322474	0.0076088	0.0673564	0.0359725	0.00311597	0.0608534	0.0441856	0.0912164	0.00173125	0.00806928	0.0361362	0.0248173	0.024459	0.018215	0.0110198	0.00573927	0.00881209	0.0218325	0.705075	0.00657317	0.0662334	2.05033	0.0254734	0.0427003	<LOD	0.00375598	0.0564967	0.00301009	0.00650686	<LOD	0.012019	0.381499	0.0183701	0.38843	0.00349993	<LOD
32-20161103-033-Control-media.CDF	Control-media	media			0.158034	0.0910935	0.077479	<LOD	0.0678875	0.0421566	0.0174455	0.0220252	0.00742989	0.052299	0.0461965	0.0545954	0.00280714	0.00775356	0.0265259	0.0345379	0.0303433	0.0543441	0.0170691	0.00897009	0.00824744	0.0111497	0.988974	0.00426847	0.0452789	1.27491	0.0153295	0.0913507	<LOD	0.00344908	0.0551447	0.00277945	<LOD	<LOD	0.012706	0.397524	0.0185251	0.379654	<LOD	<LOD
				t-test	0.00959732	0.000135444	0.0194577	#DIV/0!	0.0160828	0.00549834	0.0333677	0.0276129	0.643551	0.0391382	0.00650897	0.027024	0.776103	0.0144753	0.0265909	0.0831872	0.293589	0.00365861	0.0149034	0.0324705	0.757973	0.270134	0.0044763	0.000355817	0.819044	0.474311	0.398556	0.258952	0.544587	0.0555886	0.418554	0.451329	#DIV/0!	#DIV/0!	0.670293	0.635195	0.651677	0.729537	0.732408	#DIV/0!

## Sheet: All norm
				DP	2.89	1.69	1.8	2247.07	1.39	0.8	3.47	3.81	2.39	0.76	1.06	3.4	0.61	0.14	0.63	468.6	1.05	1.06	12.35	4.96	1.39	0.46	0.02	2.55	0.04	3.68	0.83	2.59	0.25	0.94	11.55	0.21	0.32	25.74	50.23	35.29	164.72	56	17.05	17.06	11.24	52.22	13.46	15.52	23.19
				Precision (%)	2.045	1.947	2.368	6.256	2.47	2.619	4.975	2.798	6.126	4.099	6.588	8.974	6.231	17.392	6.585	49.688	14.083	26.452	2.398	17.643	12.13	11.289	45.052	5.719	2.796	4.821	7.837	2.184	4.799	5.811	17.027	8.651	5.825	2.861	4.84	9.478	13.467	13.296	8.321	17.943	13.737	10.081	247.329	18.123	8.767
				Compound ID	Alanine	Glycine	Valine	Norvaline	Leucine	Isoleucine	Threonine	Proline	Asparagine	Glutamine	Serine	Glutamic acid	Methionine	Cysteine	Phenylalanine	?Valine containing compound/peptide	Ornithine	Histidine	Lysine	?Glycyl-l-proline	Tyrosine	Tryptophan	Cystine	Aspartic acid	Pyruvic acid	Fumaric acid	Succinic acid	Lactic acid	Malic acid	α-ketoglutarate	phosphoenolpyruvate	cis aconitic acid	Citric acid	Octanoic acid	?Nonanoic acid	Dodecanoic acid	Dodecanoic acid	Tetradecanoic acid	?12-methyltetradecanoate	?Fatty acid	Hexadecanoic acid	?9-Hexadecenoic acid	?11-Hexadecenoic acid	?15-methylhexadecanoate	?n-Heptadecenoic acid
				Unit	Relative	Relative	Relative	Relative	Relative	Relative	Relative	Relative	Relative	Relative	Relative	Relative	Relative	Relative	Relative	Relative	Relative	Relative	Relative	Relative	Relative	Relative	Relative	Relative	Relative	Relative	Relative	Relative	Relative	Relative	Relative	Relative	Relative	Relative	Relative	Relative	Relative	Relative	Relative	Relative	Relative	Relative	Relative	Relative	Relative
34-20161103-035-NE1-extract.CDF	NE1-extract				0.323101	0.070601	0.171431	10.2938	0.134769	0.0570501	0.35206	0.184149	0.074815	0.0281608	0.00779492	0.669501	0.0306591	0.00417872	0.103987	0.0642689	0.0487549	-0.00296007	1.08668	0.0125276	0.325452	0.0619317	0.0202953	0.359064	0.000743546	0.00221069	0.209928	0.151774	0.0031512	0.000543561	0.000363247	0.00198239	0.0174608	0.0152976	11.3534	0.156612	0.0137767	0.397425	0.0204005	0.0266826	3.47104	0.255701	0.0400613	0.0406099	0.0553446
35-20161103-036-NE2-extract.CDF	NE2-extract				0.399764	0.128832	0.204712	8.25556	0.161899	0.0657327	0.583064	0.252007	0.108131	0.0457742	0.010146	0.935991	0.0293343	0.00376897	0.11616	0.106591	0.0717549	0.00244246	1.30189	0.0185972	0.309968	0.0726044	0.0167076	0.460684	0.000572773	0.00354617	0.227468	0.181443	0.0025881	0.000220252	-6.49732e-05	0.00188684	0.0221117	0.0135918	13.7036	0.127494	0.0251535	0.349069	0.0190254	0.0246349	2.66355	0.215503	0.0354593	0.0391624	0.0478189
36-20161103-037-NE3-extract.CDF	NE3-extract				0.421953	0.139547	0.230035	7.56002	0.207571	0.0849059	0.551046	0.221919	0.107168	0.0432505	0.0113824	0.746613	0.0309163	0.00429061	0.140835	0.107674	0.073408	0.00377029	1.35952	0.0183932	0.337948	0.0957543	0.0175555	0.39587	0.000641515	0.00331672	0.216163	0.200957	0.00266892	-0.000192732	0.000127389	0.00194888	0.0167755	0.0152671	10.6035	0.135029	0.0298682	0.377092	0.0219012	0.0296113	2.64375	0.240184	0.0417184	0.0464953	0.0538949
38-20161103-039-C1-extract.CDF	C1-extract				0.40112	0.138485	0.158624	7.13691	0.121052	0.0446318	0.655745	0.250572	0.104014	0.0527618	0.00600787	0.822835	0.0274032	0.00388351	0.0874614	0.0958828	0.0664759	0.0023839	1.14807	0.016505	0.354555	0.0590692	0.0164435	0.314489	0.000540437	0.00728764	0.171874	0.24895	0.00234414	-0.000195531	0.00119143	0.00171655	0.0129846	0.0127604	8.48534	0.11587	0.0296445	0.419925	0.022534	0.0294742	2.6959	0.259586	0.0481861	0.0431441	0.0619151
39-20161103-040-C2-extract.CDF	C2-extract				0.523103	0.183072	0.211177	8.84364	0.177454	0.0657208	0.828044	0.338647	0.121016	0.0588524	0.0086608	1.04046	0.0364609	0.00434882	0.128952	0.121115	0.0715179	0.00283166	1.35067	0.0196093	0.475301	0.087738	0.018161	0.422242	0.000612886	0.00919141	0.201389	0.299012	0.00281051	-0.000178123	0.000938998	0.00220244	-0.0203551	0.014022	9.84536	0.0878281	0.0333824	0.303538	0.0192134	0.023814	2.7983	0.186723	0.0333739	0.0354066	0.0489723
40-20161103-041-C3-extract.CDF	C3-extract				0.346362	0.0762282	0.11613	14.3189	0.082981	0.0342911	0.40037	0.237474	0.0690646	0.0497325	0.00435265	0.692372	0.0242761	0.00484151	0.0728251	0.0478858	0.0420873	0.00377109	0.909538	0.0102662	0.376057	0.0565088	0.0249643	0.278442	0.00122184	0.00577736	0.197207	0.246798	0.00478762	0.0011537	0.000535043	0.00269976	-0.0136145	0.0170104	7.36712	0.111866	0.0139014	0.319168	0.0175623	0.0212175	3.44394	0.193744	0.0298468	0.028763	0.0565898
				t-test	0.524606	0.630266	0.282492	0.579057	0.303722	0.164819	0.408209	0.206743	0.947148	0.0738683	0.10399	0.626055	0.814599	0.431642	0.297858	0.868563	0.721981	0.41389	0.497927	0.773242	0.111347	0.559339	0.585282	0.271498	0.564384	0.0147855	0.0585265	0.0175027	0.542618	0.894911	0.0305578	0.402395	0.0668286	0.934238	0.0477635	0.0491727	0.74087	0.527775	0.709609	0.491891	0.889316	0.412013	0.759171	0.25189	0.474723
[truncated: 48 more columns]

## Sheet: t-test intra
		Q	0.2		P<(i/m)Q is coloured with green
		Intracellular (normalised to sum)
ID	DP	P-value	Rank	(i/m)Q
Fumaric acid	3.68	0.0147855	1	0.0117647
Lactic acid	2.59	0.0175027	2	0.0235294
phosphoenolpyruvate	11.55	0.0305578	3	0.0352941
Dodecanoic acid	164.72	0.0491727	4	0.0470588
Proline	3.81	0.206743	5	0.0588235
Aspartic acid	2.55	0.271498	6	0.0705882
Stearic acid	8.79	0.29294	7	0.0823529
Heptadecanoic acid	17.93	0.398862	8	0.0941176
Threonine	3.47	0.408209	9	0.105882
Lysine	12.35	0.497927	10	0.117647
Alanine	2.89	0.524606	11	0.129412
Tetradecanoic acid	56	0.527775	12	0.141176
Norvaline	2247.07	0.579057	13	0.152941
Glutamic acid	3.4	0.626055	14	0.164706
Dodecanoic acid	35.29	0.74087	15	0.176471
Hexadecanoic acid	11.24	0.889316	16	0.188235
Octanoic acid	25.74	0.934238	17	0.2

## Sheet: t-test extra
		Q	0.1		P<(i/m)Q is coloured with green
		Extracellular
ID	DP	P-value2	Rank2	(i/m)Q2
Glycine	54.16	0.000164048	1	0.0037037
Fumaric acid	9.94	0.000352609	2	0.00740741
Lysine	13.79	0.00361748	3	0.0111111
Pyruvic acid	7.28	0.00449522	4	0.0148148
Isoleucine	22.97	0.00551233	5	0.0185185
Alanine	7.17	0.00950013	6	0.0222222
Cysteine	5.69	0.0144753	7	0.0259259
Tyrosine	7.25	0.015203	8	0.0296296
Leucine	17.28	0.0159387	9	0.0333333
Valine	19.06	0.0192099	10	0.037037
Phenylalanine	2.56	0.0265126	11	0.0407407
Proline	9	0.02663	12	0.0444444
Glutamic acid	3.62	0.027079	13	0.0481481
Tryptophan	5.02	0.0320637	14	0.0518519
Threonine	4.18	0.033362	15	0.0555556
cis aconitic acid	4.55	0.0557711	16	0.0592593
Ornithine	2.71	0.0829585	17	0.062963
α-ketoglutarate	2.68	0.259036	18	0.0666667
4-amino-benzoic acid	65535	0.264068	19	0.0703704
Aspartic acid	7.2	0.270159	20	0.0740741
Norvaline	ND	0.342393	21	0.0777778
Malic acid	2.6	0.395229	22	0.0814815
Octanoic acid	3.69	0.451329	23	0.0851852
Lactic acid	6.74	0.474311	24	0.0888889
Asparagine	7.78	0.641399	25	0.0925926
4-Methyl-2-oxovaleric acid (ketoleucine)	4.83	0.732408	26	0.0962963
Methionine	4.14	0.775552	27	0.1
